# Supplementary material for: Time Course Analysis of Genome-Wide Identification of Mutations Induced by and Genes Expressed in Response to Carbon Ion Beam Irradiation in Rice (Oryza sativa L.)
Source: Genes (Basel). 2021 Sep 9;12(9):1391. doi: 10.3390/genes12091391 (PMC8469171; doi:10.3390/genes12091391)
Supplement: Supplementary file 1 [file genes-12-01391-s001.zip]

Archive with 1 entries (1 files):
- genes-1306223-supplementary.xlsx
