# Supplementary material for: Time Course Analysis of Genome-Wide Identification of Mutations Induced by and Genes Expressed in Response to Carbon Ion Beam Irradiation in Rice (Oryza sativa L.)
Source: Genes (Basel). 2021 Sep 9;12(9):1391. doi: 10.3390/genes12091391 (PMC8469171; doi:10.3390/genes12091391)
Supplement: Supplementary file 1 [file genes-12-01391-s001.zip › genes-1306223-supplementary.xlsx]

## Sheet: Sheet1
Supplementary Table S1 Quality information of RNA-seq data.
Sample	Clean Data(bp)	HQ Clean Data(bp)	Total Reads	Unmapped Reads	Unique Mapped Reads	Multiple Mapped reads	Mapping Ratio
CK48-1	4625999700	4486060607	29083388	1758354 (6.05%)	26919332 (92.56%)	405702 (1.39%)	0.9395
CK48-2	4990891500	4839417268	31683052	2007200 (6.34%)	29253310 (92.33%)	422542 (1.33%)	0.9366
CK48-3	4689232800	4537269550	29354124	1466578 (5.00%)	27514066 (93.73%)	373480 (1.27%)	0.95
40Gy48-1	4740239700	4588090064	29916936	1519268 (5.08%)	27991190 (93.56%)	406478 (1.36%)	0.9492
40Gy48-2	4640611800	4467774418	28969958	1433065 (4.95%)	27182743 (93.83%)	354150 (1.22%)	0.9505
40Gy48-3	5323026000	5146315250	33106666	1736541 (5.25%)	30885691 (93.29%)	484434 (1.46%)	0.9475
CK96-1	4366584600	4203645288	26565202	1577894 (5.94%)	24677502 (92.89%)	309806 (1.17%)	0.9406
CK96-2	5871390300	5688193113	37165728	2080977 (5.60%)	34597275 (93.09%)	487476 (1.31%)	0.944
CK96-3	4580100600	4417500934	28478782	1674241 (5.88%)	26405515 (92.72%)	399026 (1.40%)	0.9412
40Gy96-1	5121138900	4971359606	32482642	1843461 (5.68%)	30224353 (93.05%)	414828 (1.28%)	0.9432
40Gy96-2	4216521900	4081403484	25461960	1565526 (6.15%)	23606174 (92.71%)	290260 (1.14%)	0.9385
40Gy96-3	5290437300	5131203872	33704980	1805551 (5.36%)	31425065 (93.24%)	474364 (1.41%)	0.9464
CK144-1	4708185900	4570691054	29613848	1785589 (6.03%)	27460897 (92.73%)	367362 (1.24%)	0.9397
CK144-2	5165807100	5018567326	32368628	1923488 (5.94%)	30054088 (92.85%)	391052 (1.21%)	0.9406
CK144-3	4741387800	4595788820	30044854	1750435 (5.83%)	27957313 (93.05%)	337106 (1.12%)	0.9417
40Gy144-1	4758809100	4614557814	30438494	1749077 (5.75%)	28350127 (93.14%)	339290 (1.11%)	0.9425
40Gy144-2	4226849700	4093578217	26841072	1458953 (5.44%)	25094979 (93.49%)	287140 (1.07%)	0.9456
40Gy144-3	4769928300	4634918828	30338930	1923918 (6.34%)	28084602 (92.57%)	330410 (1.09%)	0.9366
